# Supplementary material for: Cardiovascular safety of 5α-reductase inhibitors in people with benign prostatic hyperplasia and type 2 diabetes: a propensity score-matched analysis
Source: Eur Heart J Cardiovasc Pharmacother. 2026 Jan 17;12(2):97–107. doi: 10.1093/ehjcvp/pvag003 (PMC12946974; doi:10.1093/ehjcvp/pvag003)
Supplement: pvag003_Supplementary_Data [file pvag003_supplementary_data.zip]

Archive with 3 entries (3 files):
- SDRN epi group members Oct 2025.docx
- Tu2026.ehjcvp.supp_figures.pdf
- Tu2026.ehjcvp.supp_tables.pdf
